# Supplementary material for: How the Competition for Cysteine May Promote Infection of SARS-CoV-2 by Triggering Oxidative Stress
Source: Antioxidants (Basel). 2023 Feb 14;12(2):483. doi: 10.3390/antiox12020483 (PMC9952211; doi:10.3390/antiox12020483)
Supplement: Supplementary file 1 [file antioxidants-12-00483-s001.zip › Table S1.xlsx]

## Sheet: Foglio1
protein ID	protein name	function	main tissue expression	references
ACE2_HUMAN	ACE2, Angiotensin-converting enzyme 2	• Essential counter-regulatory carboxypeptidase of the renin-angiotensin hormone system that is a critical regulator of blood volume, systemic vascular resistance, and thus cardiovascular homeostasis • Acts as a receptor for human coronaviruses SARS-CoV and SARS-CoV-2, as well as human coronavirus NL63/HCoV-NL63	• Ubiquitous • In lung, expressed at low levels in some alveolar type 2 cells, the expression seems to be individual-specific	[90-92]
TECTA_HUMAN	TECTA, Alpha-tectorin	• One of the major non-collagenous components of the tectorial membrane, the extracellular matrix of the inner ear that covers the neuroepithelium of the cochlea and contacts the stereocilia bundles of specialized sensory hair cells. Sound induces movement of these hair cells relative to the tectorial membrane, deflects the stereocilia and leads to fluctuations in hair cell membrane potential, tr…	• Ear	[93]
TECTB_HUMAN	TECTB, Beta-tectorin	• One of the major non-collagenous components of the tectorial membrane	• Ear	[94]
SCRB2_HUMAN	SCARB2/LIMP-2, Lysosome membrane protein 2	• Acts as a receptor for enterovirus 71, interacting with enterovirus 71 capsid proteins VP1 and VP2 • Viral entry receptor in gastrointestinal tract	• Many cell types within the CNS • Intestinal epithelial cell	[95-97]
CDHR3_HUMAN	CDHR3, Cadherin-related family member 3	• Acts as a receptor for rhinovirus C	• Bronchial epithelium from adults and in fetal lung tissue • Nasal airway epithelium	[98-100]
P2RX3_HUMAN	P2RX3, P2X purinoceptor 3	• Plays a role in sensory perception. Required for normal perception of pain and for normal taste perception	• Taste cells of the gustatory system	[101-102]
CXAR_HUMAN	CAR, Coxsackievirus and adenovirus receptor	• Acts as a receptor for Coxsackievirus B1 to B6, for adenovirus type C • Viral entry receptor in gastrointestinal tract	• Intestine, heart	[96, 103-105]
LRP8_HUMAN	LRP-8/ApoER2, Low-density lipoprotein receptor-related protein 8/Apolipoprotein E receptor 2	• Acts as a receptor for Semliki Forest virus (SVF)	• Expressed mainly in brain, and also in platelets and megakaryocytic cells	[106-108]
LRP1_HUMAN	LRP-1, Prolow-density lipoprotein receptor-related protein 1	• Interacts with Rift valley fever virus (RVFV) glycoprotein N	• Ubiquitous • Most abundant in liver, brain and lung	[109-112]
VLDLR_HUMAN	VLDLR, Very low-density lipoprotein receptor	• Multifunctional cell surface receptor that binds VLDL and transports it into cells by endocytosis • Acts as a receptor for Semliki Forest virus • Interacts with protein VP1 of the minor-group human rhinoviruses (HRVs) • Acts as a receptor for Hepatitis C virus (HCV)	• Ubiquitous • Abundant in brain and liver	[106,113-114]
LRP2_HUMAN	LRP2/megalin, Low-density lipoprotein receptor-related protein 2	• Multiligand endocytic receptor • Mediates renal uptake of 25-hydroxyvitamin D3 in complex with the vitamin D3 transporter GC/DBP	• Absorptive epithelia, including renal proximal tubules	[115]
TMPS2_HUMAN	TMPRSS2, Transmembrane protease serine 2	• Proteolytically cleaves and activates the spike glycoproteins of human coronavirus 229E (HCoV-229E) and human coronavirus EMC (HCoV-EMC) and the fusion glycoproteins F0 of Sendai virus (SeV), human metapneumovirus (HMPV), human parainfluenza 1, 2, 3, 4a and 4b viruses (HPIV) • Essential for spread and pathogenesis of influenza A virus; involved in proteolytic cleavage and activation of hemagglu…	• Expressed in several tissues that comprise large populations of epithelial cells. • Expressed strongly in small intestine. Also expressed in colon, stomach and salivary gland. • Coexpressed with ACE2 within lung type II pneumocytes, ileal absorptive enterocytes, intestinal epithelial cells, conjunctival and nasal goblet secretory cells .	[116-122]
TM11D_HUMAN	TMPRSS11D, Transmembrane protease serine 11D	• Enhance cellular entry and replication of SARS-CoV-2	• Ubiquitously expressed, particularly in submucosal serous glands cells of the bronchi and trachea	[123-124]
ITA2_HUMAN	ITA-2, Integrin alpha-2	• Integrin ITGA2:ITGB1 acts as a receptor for human rotavirus A and for for human echoviruses 1 and 8	• Widespread histologic distribution, including gastrointestinal tract	[125-127]
CUBN_HUMAN	Cubilin	• Endocytic receptor which plays a role in lipoprotein, vitamin (also vitamin D) and iron metabolism by facilitating their uptake	• Kidney cortex and proximal tubule cells • Absorptive intestinal cells	[128-129]
DAF_HUMAN	DAF, Complement decay-accelerating factor	• Acts as a receptor for Coxsackievirus A21, coxsackieviruses B1, B3 and B5	• All cell types that are in intimate contact with plasma complement proteins • On the surfaces of epithelial cells lining extracellular compartments • Gastrointestinal tract cells	[96,130]
SELPL_HUMAN	PSGL-1, P-selectin glycoprotein ligand 1	• Acts as a receptor for enterovirus 71	• Gastrointestinal tract cells • Neutrophils, monocytes and most lymphocytes	[96,131]
KREM1_HUMAN	Kremen-1	• Acts as a receptor for enterovirus	• Gastrointestinal tract cells	[96]
PVR_HUMAN	PVR/CD155, Poliovirus receptor	• Acts as a receptor for poliovirus	• Gastrointestinal tract cells • Brain	[132]
FCGRN_HUMAN	FcRn, neonatal Fc receptor, IgG receptor FcRn large subunit p51	• Acts as a receptor for enterovirus	• Mucosa of transverse colon cells	[96]
BIP_HUMAN	Endoplasmic reticulum chaperone BiP/GRP78/Heat shock protein family A (Hsp70) member 5 (HSPA5)	• Is a candidate receptor for SARS-CoV-2 • Plays an important role in viral binding to the host cell membrane and entry for several flaviruses such as Dengue virus, Zika virus and Japanese encephalitis virus	• Lung cells	[82,84,133-134]
DPP4_HUMAN	DPP4, Dipeptidyl peptidase 4	• Is a candidate receptor for SARS-CoV-2 • Cell surface glycoprotein receptor involved in the costimulatory signal essential for T-cell receptor (TCR)-mediated T-cell activation	• Ubiquitous	[135-137]
UFO_HUMAN	Tyrosine-protein kinase receptor UFO	•Is a candidate receptor for SARS-CoV-2 • Acts as a receptor for Ebolavirus • Promotes Zika virus entry in glial cells, Sertoli cells and astrocytes	• Ubiquitous	[137]
BASI_HUMAN	Basigin/CD147	• Can facilitate human SARS coronavirus (SARS-CoV-1) infection via its interaction with virus-associated PPIA/CYPA	• Heart	[138-139]
NRP1_HUMAN	NRP1, Neuropilin-1	• Acts as a host factor for human coronavirus SARS-CoV-2 infection. Recognizes and binds to spike protein S1	• Olfactory epithelium	[17]
CD209_HUMAN	CD209/DC-SIGN	• Binds to RBD of the SARS-CoV-2 Spike protein, mediating SARS-CoV-2 entry • Acts as an attachment receptor for SARS-CoV, for HIV-1 and HIV-2, Ebolavirus, Cytomegalovirus, HCV, Dengue virus, Measles virus, Herpes simplex virus 1, Influenzavirus A, Japanese encephalitis virus, Respiratory syncytial virus, Rift valley fever virus and uukuniemi virus, for West-nile virus	• Ubiquitous	[12,18]
CLC4M_HUMAN	CD209L/L-SIGN	• Binds to RBD of the SARS-CoV-2 Spike protein, mediating SARS-CoV-2 entry • Acts as an attachment receptor for SARS-CoV, for HIV-1 and HIV-2, Ebolavirus, Cytomegalovirus, HCV, Dengue virus, Measles virus, Herpes simplex virus 1, Influenzavirus A, Japanese encephalitis virus, Respiratory syncytial virus, Rift valley fever virus and uukuniemi virus, for West-nile virus	• Endothelial cells	[12,18]
ASGR1_HUMAN	ASGPR1, Asialoglycoprotein receptor 1	• Mediates the endocytosis of plasma glycoproteins to which the terminal sialic acid residue on their complex carbohydrate moieties has been removed • Interacts with Spike protein in human hepatocytes	• Liver	[81,137]
HAVR1_HUMAN	HAVR1/KIM-1	• Hepatitis A virus cellular receptor 1	• Widely expressed, with highest levels in kidney and testis	[140-141]
ADA17_HUMAN	ADAM17, Disintegrin and metalloproteinase domain-containing protein 17	• Plays a role in the proteolytic processing of ACE2	• Ubiquitous	[7]
ADA10_HUMAN	ADAM10, Disintegrin and metalloproteinase domain-containing protein 10	• Plays a role in the proteolytic processing of ACE2	• Ubiquitous	[7]
ADAM9_HUMAN	ADAM9, Disintegrin and metalloproteinase domain-containing protein 9	• Affects SARS-Cov-2 uptake or replication	• Ubiquitous	[88,142]
K319L_HUMAN	Dyslexia-associated protein KIAA0319-like protein/Adeno-associated virus receptor (AAVR)	• Possible role in axon guidance • Acts as a receptor for adeno-associated virus and is involved in adeno-associated virus infection through endocytosis system	• Brain	[143-144]
